# Supplementary material for: Dimer Interface Organization is a Main Determinant of Intermonomeric Interactions and Correlates with Evolutionary Relationships of Retroviral and Retroviral-Like Ddi1 and Ddi2 Proteases
Source: Int J Mol Sci. 2020 Feb 17;21(4):1352. doi: 10.3390/ijms21041352 (PMC7072860; doi:10.3390/ijms21041352)
Supplement: Supplementary file 1 [file ijms-21-01352-s001.zip]

Archive with 8 entries (7 files):
- ijms-706609 supplementaty 1/
- ijms-706609 supplementaty 1/Figure_S1.png
- ijms-706609 supplementaty 1/Figure_S2.png
- ijms-706609 supplementaty 1/Figure_S3.png
- ijms-706609 supplementaty 1/Table_S1.docx
- ijms-706609 supplementaty 1/Table_S2.docx
- ijms-706609 supplementaty 1/Table_S3.docx
- ijms-706609 supplementaty 1/Table_S4.docx
